# Supplementary material for: Coordination Models for Cancer Care in Low- and Middle-Income Countries: A Scoping Review
Source: Int J Environ Res Public Health. 2022 Jun 28;19(13):7906. doi: 10.3390/ijerph19137906 (PMC9265683; doi:10.3390/ijerph19137906)
Supplement: Supplementary file 1 [file ijerph-19-07906-s001.zip]

Archive with 1 entries (1 files):
- ijerph-1756341-File S1.pdf
